# Supplementary material for: IRE1α-XBP1s pathway promotes prostate cancer by activating c-MYC signaling
Source: Nat Commun. 2019 Jan 24;10:323. doi: 10.1038/s41467-018-08152-3 (PMC6345973; doi:10.1038/s41467-018-08152-3)
Supplement: Supplementary file 3 — Supplementary Data 1 [file 41467_2018_8152_MOESM3_ESM.xlsx]

## Sheet: Supplementary Data 1
Symbol	EnsemblID	Log2FoldChange.siXBP1	Padj.siXBP1	Log2FoldChange.MKC8866	Padj.MKC8866	Log2FoldChange.combined	Padj.combined
FICD	ENSG00000198855	-2.46974	0	-2.02126	0	2.17915	2.88654e-260
BHLHA15	ENSG00000180535	-3.23428	2.66846e-235	-2.18522	1.10866e-134	2.0369	9.23235e-50
DNAJB9	ENSG00000128590	-2.23493	3.24347e-304	-1.80918	1.07656e-198	1.972	7.31877e-189
HM13-IT1	ENSG00000235313	-1.32457	1.09079e-13	-1.38169	5.24352e-14	1.52872	3.69302e-27
MIR22HG	ENSG00000186594	-1.286	7.28587e-29	-1.64123	3.5983e-45	1.508	8.71037e-71
FKBP11	ENSG00000134285	-1.75932	2.37371e-108	-1.20566	4.05313e-55	1.41639	6.35781e-63
BTN3A1	ENSG00000026950	-1.68984	1.92401e-64	-1.13369	1.81061e-28	1.37942	4.4461e-49
TMEM39A	ENSG00000176142	-1.71798	0	-1.12664	7.44584e-161	1.34823	8.77058e-75
SEC24D	ENSG00000150961	-1.86175	0	-1.03411	1.19622e-181	1.25217	1.72117e-32
SYVN1	ENSG00000162298	-1.40117	2.32298e-138	-1.11325	1.35665e-86	1.24329	7.71529e-110
CCDC163	ENSG00000280670	-1.26767	4.55016e-40	-1.13095	6.02011e-32	1.21821	6.05229e-65
ZNF648	ENSG00000179930	-1.66888	1.18965e-29	-0.91036	7.14175e-10	1.19923	6.09723e-20
MSTO2P	ENSG00000203761	-1.26703	6.15522e-45	-1.08132	2.09516e-32	1.17786	1.03645e-57
TSPYL2	ENSG00000184205	-1.14574	5.57631e-79	-1.08613	8.06776e-71	1.11916	9.08943e-119
MSTO1	ENSG00000125459	-1.18331	5.59973e-113	-1.03203	5.58078e-86	1.10711	1.43904e-139
C14orf28	ENSG00000179476	-0.877191	5.85481e-19	-1.29026	1.22699e-38	1.07924	1.35212e-37
CREB3L2	ENSG00000182158	-1.37028	3.44176e-178	-0.847053	3.02019e-68	1.06371	5.49336e-51
SSR2	ENSG00000163479	-1.23444	2.00567e-243	-0.923614	2.65269e-138	1.06106	2.44839e-106
ZNF841	ENSG00000197608	-1.09611	2.42272e-51	-1.00474	5.99385e-43	1.05526	1.56734e-75
GMPPA	ENSG00000144591	-1.1882	3.0721e-80	-0.927791	2.91641e-49	1.05075	2.24273e-76
ANG	ENSG00000214274	-1.0908	1.09317e-09	-0.802467	7.12913e-05	1.03189	1.33351e-12
GOLGA2P8	ENSG00000214433	-1.16843	5.99372e-20	-0.838114	7.12328e-10	1.02603	5.74209e-24
AP4B1-AS1	ENSG00000226167	-0.831446	9.27926e-06	-0.934726	NA	1.0188	9.14106e-12
SERP1	ENSG00000120742	-1.44752	2.57121e-131	-0.728734	2.18765e-33	1.00281	1.44447e-28
WFS1	ENSG00000109501	-1.11792	2.65365e-105	-0.895559	5.41738e-67	1.00114	7.50188e-96
SLC33A1	ENSG00000169359	-1.21802	5.28033e-157	-0.82911	1.55715e-72	0.99996	4.51849e-65
FBXO16	ENSG00000214050	-1.08572	6.27576e-49	-0.865698	3.24056e-31	0.978463	1.59626e-61
BET1	ENSG00000105829	-1.56145	2.6535e-97	-0.720661	1.74201e-22	0.976214	1.72418e-16
BTN3A3	ENSG00000111801	-1.08665	5.64767e-36	-0.848098	2.92585e-21	0.975398	1.57963e-45
TMC3	ENSG00000188869	-1.05128	1.28494e-15	-0.812221	8.50139e-09	0.975126	1.81225e-23
FKBP14	ENSG00000106080	-1.20214	7.72623e-91	-0.793079	4.01505e-40	0.974739	8.09972e-50
GOLPH3L	ENSG00000143457	-1.17675	1.85527e-184	-0.80117	1.43655e-86	0.967554	1.09933e-69
KCNAB1	ENSG00000169282	-0.995991	1.1762e-07	-0.65522	NA	0.922325	7.2604e-09
ENTPD7	ENSG00000198018	-1.85566	2.56982e-159	-0.653194	3.67768e-22	0.921314	1.40781e-10
CDC6	ENSG00000094804	-1.44473	0	-0.633445	3.94116e-73	0.902828	1.67603e-17
C17orf107	ENSG00000205710	-1.34236	6.26362e-38	-0.582126	2.30513e-07	0.894637	8.3065e-16
PGM3	ENSG00000013375	-1.02577	1.21639e-102	-0.759271	5.50465e-58	0.882615	2.26635e-73
MTUS2	ENSG00000132938	-0.876999	8.16395e-07	-0.722521	0.000414042	0.881879	4.76667e-10
SSR3	ENSG00000114850	-1.23574	3.84804e-155	-0.578709	2.12093e-34	0.847731	9.68289e-25
SSR1	ENSG00000124783	-0.913131	5.71563e-118	-0.783901	2.49298e-86	0.847287	1.25684e-130
GORASP2	ENSG00000115806	-0.978098	1.16733e-170	-0.688658	5.70973e-84	0.821697	9.4736e-73
HCG25	ENSG00000232940	-0.695272	0.000147514	-0.772153	0.000167705	0.819647	1.65877e-08
ZNF526	ENSG00000167625	-0.992016	3.18164e-25	-0.639663	3.7954e-10	0.811085	5.01671e-22
CANT1	ENSG00000171302	-0.820556	9.53068e-68	-0.795532	2.11517e-61	0.810306	5.02651e-108
ALG2	ENSG00000119523	-0.817438	4.59758e-98	-0.748167	1.83901e-82	0.78425	7.40873e-157
WDR5B	ENSG00000196981	-1.27217	2.87289e-70	-0.460245	2.62711e-10	0.780147	2.36965e-14
GOLT1B	ENSG00000111711	-1.21349	1.17208e-59	-0.460046	6.63235e-10	0.756039	3.42848e-14
SCARNA15	ENSG00000252690	-0.510415	0.00712322	-0.875923	5.83519e-06	0.749388	6.0828e-07
MMP13	ENSG00000137745	-0.606562	3.96709e-07	-0.857342	8.03807e-12	0.746788	3.47002e-16
OSTC	ENSG00000198856	-0.927933	2.37796e-58	-0.590548	1.04355e-23	0.746388	7.49391e-35
THAP5	ENSG00000177683	-0.819941	2.03067e-68	-0.66797	1.0892e-44	0.742856	4.83542e-73
XDH	ENSG00000158125	-0.801783	6.65699e-22	-0.664694	2.14493e-14	0.741729	1.16601e-31
EIF2AK3	ENSG00000172071	-0.737609	1.08494e-61	-0.738547	2.70958e-61	0.74039	7.53626e-110
MAGEA11	ENSG00000185247	-0.564458	0.00246874	-0.757855	0.000178421	0.73614	3.99348e-07
BTN3A2	ENSG00000186470	-0.888267	2.08119e-12	-0.519531	0.000762942	0.728148	8.83615e-13
PREB	ENSG00000138073	-0.730448	4.02557e-46	-0.711048	8.02938e-43	0.722849	9.17273e-74
PRRC1	ENSG00000164244	-0.846862	7.40797e-94	-0.589963	4.70375e-45	0.711145	3.14852e-54
THAP5P1	ENSG00000224324	-0.623928	0.00164202	-0.569492	NA	0.711091	2.34261e-05
LMAN1	ENSG00000074695	-0.962708	9.69753e-147	-0.486914	1.36071e-37	0.697677	5.4134e-27
RN7SL81P	ENSG00000244218	-0.391985	0.0611175	-0.769273	NA	0.685372	6.96224e-05
TCAF2	ENSG00000170379	-0.980713	1.8143e-09	-0.324871	0.222745	0.6794	9.45007e-07
OAS1	ENSG00000089127	-1.19167	1.49639e-17	-0.279351	0.208792	0.675375	1.00925e-06
ERLEC1	ENSG00000068912	-0.755639	1.2469e-50	-0.595783	3.48341e-31	0.675351	1.97289e-57
ARMCX3	ENSG00000102401	-0.716737	2.8276e-51	-0.628121	5.12298e-39	0.673157	2.15257e-69
TXNDC15	ENSG00000113621	-1.12483	1.23927e-129	-0.347982	1.83718e-13	0.668625	1.32627e-12
ZFP37	ENSG00000136866	-0.674525	3.44144e-15	-0.63705	2.11932e-13	0.665322	2.53876e-27
LRRC59	ENSG00000108829	-0.829621	3.14569e-93	-0.519741	1.93379e-36	0.66365	1.73593e-39
PRSS53	ENSG00000151006	-0.540208	0.00429792	-0.647367	0.00274653	0.663046	8.98323e-06
KDELR2	ENSG00000136240	-1.01157	4.32115e-93	-0.392283	4.17303e-14	0.658545	8.55608e-16
MPV17L2	ENSG00000254858	-1.51128	1.45259e-162	-0.300648	4.66764e-07	0.657158	1.00824e-05
TRIM27	ENSG00000204713	-0.905949	3.35936e-149	-0.45373	1.55112e-38	0.655699	3.12754e-26
TIMM17A	ENSG00000134375	-0.567206	1.60302e-16	-0.743405	8.99271e-27	0.654343	3.17735e-29
TGDS	ENSG00000088451	-0.79085	2.47342e-35	-0.524686	2.692e-15	0.653586	4.13354e-29
EDEM1	ENSG00000134109	-0.67171	1.56059e-36	-0.631149	6.65289e-32	0.653204	4.64532e-56
WIPI1	ENSG00000070540	-0.663943	4.2542e-24	-0.629872	3.13549e-21	0.652084	1.88797e-42
GMPPB	ENSG00000173540	-0.739345	3.5054e-46	-0.5653	1.72549e-26	0.650621	2.58701e-45
HSPA13	ENSG00000155304	-0.535897	5.06767e-24	-0.76507	8.89928e-47	0.645842	1.39343e-37
MAGT1	ENSG00000102158	-0.842778	1.29432e-69	-0.473955	1.48484e-21	0.645012	9.81369e-28
AGR2	ENSG00000106541	-0.798206	9.87444e-20	-0.495823	8.70804e-08	0.643723	8.99629e-19
SELENOS	ENSG00000131871	-0.671452	1.4085e-23	-0.60578	1.06079e-18	0.641018	6.54406e-34
GLIDR	ENSG00000278175	-0.736476	1.02711e-13	-0.528043	7.8601e-07	0.63946	7.30911e-17
GFPT1	ENSG00000198380	-0.713436	5.82755e-55	-0.554905	1.33547e-32	0.63268	2.38146e-53
TRAM1	ENSG00000067167	-1.06179	4.19632e-135	-0.314785	5.12935e-12	0.629508	6.52021e-12
MOGS	ENSG00000115275	-0.756828	3.35137e-38	-0.507377	7.99928e-17	0.628732	1.3938e-31
SLC10A7	ENSG00000120519	-0.882918	6.67076e-65	-0.416132	1.78794e-15	0.626263	1.50008e-20
LOH12CR2	ENSG00000205791	-1.25859	1.05517e-21	-0.208075	0.342464	0.62567	1.19602e-05
NUCB2	ENSG00000070081	-0.745319	3.15583e-58	-0.50676	7.55664e-27	0.620347	9.41408e-40
TMEM262	ENSG00000187066	-0.596865	0.00254573	-0.47988	NA	0.619871	0.000198767
SHCBP1	ENSG00000171241	-0.647771	8.13215e-24	-0.583192	3.08215e-18	0.618404	6.06279e-34
SEC61A1	ENSG00000058262	-0.741225	4.01033e-80	-0.506385	7.76092e-37	0.618253	3.25116e-46
CHPF	ENSG00000123989	-0.918181	3.34571e-39	-0.376756	1.37507e-06	0.617584	2.30244e-13
ZNF70	ENSG00000187792	-0.918302	2.24261e-22	-0.357339	0.00254352	0.616484	5.38659e-10
FZD2	ENSG00000180340	-0.51543	0.0107088	-0.534765	NA	0.615449	0.000268829
DNAJC3-AS1	ENSG00000247400	-0.707433	1.58614e-30	-0.521797	1.88397e-16	0.614278	2.30044e-33
TMC3-AS1	ENSG00000259343	-0.821942	2.19832e-07	-0.392158	0.0817791	0.613897	6.94474e-06
CHRNB1	ENSG00000170175	-0.719946	9.45624e-09	-0.464962	0.00211962	0.612301	1.79637e-10
CDR2	ENSG00000140743	-0.732939	1.39244e-39	-0.498878	1.41969e-18	0.610907	1.84471e-32
NR4A2	ENSG00000153234	-0.715888	4.79621e-08	-0.481099	0.00114604	0.608494	1.36358e-09
TMED7	ENSG00000134970	-0.642299	1.33955e-26	-0.565791	6.91773e-20	0.60555	8.54238e-36
COPA	ENSG00000122218	-1.14218	5.32443e-279	-0.27783	5.94594e-17	0.602765	2.52646e-07
FEN1	ENSG00000168496	-1.23324	2.22194e-137	-0.259936	1.71378e-06	0.600575	5.23145e-06
MATN1-AS1	ENSG00000186056	-0.570024	3.56229e-07	-0.596652	3.01413e-07	0.599311	1.5764e-13
LINC01480	ENSG00000270164	-0.710165	0.000269673	-0.344371	NA	0.599253	0.000462894
RRBP1	ENSG00000125844	-1.22895	8.43828e-112	-0.260093	5.15133e-05	0.598085	6.84473e-06
HID1	ENSG00000167861	-0.731724	2.36339e-39	-0.474851	3.32238e-16	0.598032	4.47671e-28
SEC61G	ENSG00000132432	-0.706969	1.64424e-16	-0.491047	1.1164e-07	0.597415	3.80525e-16
HBP1	ENSG00000105856	-1.08513	7.08673e-83	-0.279186	1.4916e-05	0.595674	3.18475e-07
OPN1SW	ENSG00000128617	-0.58478	0.00323453	-0.402654	NA	0.594189	0.000688021
ARL5B	ENSG00000165997	-0.84353	4.36482e-48	-0.391152	7.55841e-11	0.593071	5.7455e-17
MKRN2OS	ENSG00000225526	-0.841725	2.67839e-09	-0.347682	0.0910211	0.592307	2.3324e-06
SRPRB	ENSG00000144867	-0.802249	5.62688e-71	-0.411778	3.96916e-19	0.590632	7.54948e-23
MFSD9	ENSG00000135953	-0.560162	1.8954e-14	-0.609613	1.90195e-15	0.588844	1.58844e-25
C19orf67	ENSG00000188032	-0.50821	0.00882072	-0.427399	NA	0.588207	0.000780865
TMEM125	ENSG00000179178	-0.634116	3.13216e-25	-0.538657	1.68482e-17	0.587725	1.72117e-32
TMEM214	ENSG00000119777	-0.744336	5.28158e-44	-0.441424	3.39641e-15	0.584869	6.55642e-25
CALU	ENSG00000128595	-0.783056	7.62799e-94	-0.413533	6.74686e-26	0.584831	5.079e-26
CDH15	ENSG00000129910	-0.560398	1.87776e-07	-0.579474	7.28138e-07	0.583692	3.18939e-13
MCUR1	ENSG00000050393	-1.52183	2.59151e-203	-0.196456	0.000724831	0.581842	0.000215083
HSPA6	ENSG00000173110	-0.565819	0.0024193	-0.360028	NA	0.580013	0.000810773
IER3IP1	ENSG00000134049	-1.14088	3.89383e-36	-0.271123	0.01881	0.579983	1.8144e-05
ZDBF2	ENSG00000204186	-0.899003	5.21483e-42	-0.322606	1.14288e-05	0.57976	7.46599e-12
ZNF616	ENSG00000204611	-0.755518	2.35182e-33	-0.422623	8.12187e-11	0.578924	2.65734e-20
SNHG21	ENSG00000250988	-0.529559	0.000370418	-0.56079	0.000672227	0.57652	1.48569e-07
RNF4	ENSG00000063978	-1.37001	1.36585e-290	-0.185515	1.21311e-05	0.573741	9.78739e-05
DNAJC25	ENSG00000059769	-0.706798	7.01109e-16	-0.445566	3.42096e-06	0.572453	4.76882e-14
MIR186	ENSG00000207721	-0.649477	0.000941907	-0.308839	NA	0.571708	0.00118643
MESDC2	ENSG00000117899	-0.821956	4.64967e-78	-0.361749	2.51325e-15	0.571198	6.35327e-18
PRNP	ENSG00000171867	-1.27912	4.93184e-243	-0.198692	5.31743e-06	0.569162	4.65894e-05
TMED5	ENSG00000117500	-0.686928	1.10927e-43	-0.456343	1.03469e-18	0.568004	1.46298e-31
TMED9	ENSG00000184840	-0.678979	1.80808e-84	-0.460724	1.56012e-38	0.565673	7.99686e-48
SLC39A7	ENSG00000112473	-0.719821	8.16058e-81	-0.424142	1.09828e-27	0.563526	3.02186e-31
SNORD69	ENSG00000212452	-0.396542	0.0280287	-0.665159	0.000647682	0.563386	6.20246e-05
SEC23B	ENSG00000101310	-0.729955	4.33049e-172	-0.409999	9.58727e-55	0.558783	1.74292e-32
SEC22A	ENSG00000121542	-1.19156	7.97203e-40	-0.204536	0.136354	0.555548	0.000127362
RAD9A	ENSG00000172613	-0.550651	1.67742e-17	-0.547884	8.61065e-16	0.552274	7.37551e-28
SUCO	ENSG00000094975	-0.8719	2.73547e-81	-0.29003	4.47062e-09	0.549447	3.02148e-12
BLOC1S3	ENSG00000189114	-0.445058	1.9796e-06	-0.645217	2.82539e-11	0.548123	1.31132e-13
EDEM2	ENSG00000088298	-0.647521	1.67098e-22	-0.445299	3.08123e-10	0.546214	4.95974e-22
ANKRD37	ENSG00000186352	-0.68025	1.15886e-06	-0.384945	0.0401402	0.546177	1.6556e-06
SEC61B	ENSG00000106803	-0.707307	7.78616e-44	-0.40189	3.16292e-14	0.545773	6.62128e-23
SRP68	ENSG00000167881	-0.655727	1.17272e-78	-0.443739	1.00393e-35	0.545528	1.40019e-44
UBN2	ENSG00000157741	-0.843454	3.19262e-61	-0.291712	3.91241e-07	0.543998	1.73325e-12
RNF139-AS1	ENSG00000245149	-0.391887	0.0115004	-0.660819	4.71787e-05	0.54283	8.89377e-06
TECPR1	ENSG00000205356	-0.661193	3.80791e-25	-0.426855	3.83041e-10	0.541696	6.71479e-21
SGK2	ENSG00000101049	-1.05897	7.00683e-09	-0.137732	0.755418	0.539061	0.00210467
GOSR2	ENSG00000108433	-0.660307	4.43231e-24	-0.419462	1.36734e-09	0.537807	1.2112e-21
CHRNE	ENSG00000108556	-0.594804	0.00280146	-0.324478	NA	0.537679	0.00195032
STT3A	ENSG00000134910	-0.735568	6.96213e-101	-0.365092	1.21796e-24	0.537227	1.11132e-22
LINC01238	ENSG00000261186	-0.595549	0.0018544	-0.352217	NA	0.536016	0.000784891
RWDD2A	ENSG00000013392	-0.554727	9.22175e-21	-0.510403	4.1622e-17	0.53457	2.78151e-31
TMED10	ENSG00000170348	-0.796185	2.75426e-143	-0.315993	2.0532e-22	0.534085	3.17196e-16
PRMT5-AS1	ENSG00000237054	-0.364027	0.0813673	-0.498025	NA	0.533848	0.00275386
SRPRA	ENSG00000182934	-0.558545	1.59076e-47	-0.507384	1.48941e-38	0.53372	1.97828e-70
DNAJC10	ENSG00000077232	-0.722918	5.48973e-56	-0.365496	3.69315e-14	0.53283	3.26738e-20
DERL3	ENSG00000099958	-0.412255	4.07143e-06	-0.654238	3.59415e-13	0.531533	3.39804e-12
DQX1	ENSG00000144045	-0.680356	2.03902e-11	-0.370649	0.00294743	0.528582	5.81749e-10
ZNF674-AS1	ENSG00000230844	-1.6952	7.81175e-103	-0.13404	0.281897	0.527873	0.00220013
KLHL31	ENSG00000124743	-0.581824	0.000399076	-0.406204	0.0794562	0.526979	7.49944e-05
PDPK2P	ENSG00000205918	-0.794529	6.65537e-12	-0.259675	0.16823	0.52635	1.64414e-06
MGAT2	ENSG00000168282	-0.398002	0.0350335	-0.55648	0.0114517	0.524178	0.000299629
TULP3	ENSG00000078246	-0.544283	1.04703e-29	-0.499606	5.16157e-24	0.523597	2.52322e-45
NFXL1	ENSG00000170448	-0.691126	6.27985e-52	-0.372425	2.692e-15	0.522896	2.46237e-23
ST6GALNAC1	ENSG00000070526	-0.78237	3.6867e-27	-0.30292	0.000312883	0.521506	1.94464e-10
OSTCP5	ENSG00000234315	-0.569456	0.00228618	-0.280767	NA	0.520718	0.002903
USP32P2	ENSG00000233327	-0.274829	0.212099	-0.57742	NA	0.520298	0.00363335
KLB	ENSG00000134962	-0.80593	1.36488e-13	-0.267187	0.0823313	0.519008	2.65202e-07
EFNA4	ENSG00000243364	-0.585509	6.04555e-08	-0.436105	0.000550518	0.51894	1.81041e-09
YRDC	ENSG00000196449	-0.824577	9.9913e-25	-0.259737	0.0143116	0.518492	1.72929e-08
EDEM3	ENSG00000116406	-0.578966	3.68927e-45	-0.454181	7.17879e-27	0.516835	9.77302e-50
DERL2	ENSG00000072849	-0.57313	5.22423e-40	-0.456767	5.21674e-25	0.514921	4.33719e-47
SMIM14	ENSG00000163683	-0.979575	6.03056e-51	-0.205926	0.0203848	0.514238	1.90237e-05
CCNG2	ENSG00000138764	-1.23052	1.45406e-112	-0.13559	0.0976115	0.514218	0.000408207
C1orf132	ENSG00000203709	-0.604398	4.19259e-06	-0.405793	0.0127327	0.513904	1.29013e-06
EI24P2	ENSG00000236257	-1.18875	1.05107e-10	-0.154854	NA	0.513623	0.00418612
RSRP1	ENSG00000117616	-0.452734	8.80701e-06	-0.562407	1.3151e-07	0.513049	2.26157e-10
CKAP4	ENSG00000136026	-0.766161	1.08437e-78	-0.297549	7.35488e-12	0.512155	1.88883e-14
RGS16	ENSG00000143333	-0.211583	0.207537	-0.868693	3.02373e-08	0.509618	0.000251308
COPG1	ENSG00000181789	-0.731508	7.08456e-55	-0.312939	7.4751e-10	0.507593	3.48318e-15
ABT1	ENSG00000146109	-1.07621	4.58849e-53	-0.151256	0.172742	0.507256	0.000163392
ZNF587B	ENSG00000269343	-0.857809	5.35989e-35	-0.217435	0.0203858	0.506432	7.12181e-08
SRP19	ENSG00000153037	-0.425462	9.59053e-10	-0.581561	1.55229e-16	0.506235	2.78794e-21
UBE2L6	ENSG00000156587	-1.26749	1.00258e-15	-0.0424834	0.927882	0.505331	0.00287471
RNF113A	ENSG00000125352	-0.623967	4.94756e-18	-0.385619	3.91241e-07	0.501715	1.39105e-17
PM20D2	ENSG00000146281	-0.576478	0.00372573	-0.272353	NA	0.501335	0.00512572
ARF4	ENSG00000168374	-0.581905	1.50763e-41	-0.423038	2.14439e-21	0.501152	1.31639e-36
ARFIP2	ENSG00000132254	-0.633633	8.13329e-48	-0.377377	8.14204e-17	0.500011	6.21706e-26
MTFP1	ENSG00000242114	-0.584131	4.39023e-10	-0.394206	0.000536848	0.49944	1.79716e-11
TADA1	ENSG00000152382	-0.992004	1.37129e-56	-0.129103	0.194215	0.498853	5.44707e-06
SELENOK	ENSG00000113811	-0.508254	2.66655e-19	-0.485121	1.42911e-16	0.498704	7.0437e-30
ZFAND2A	ENSG00000178381	-0.4379	6.84895e-12	-0.550188	2.85076e-17	0.496528	2.57269e-24
CXorf40A	ENSG00000197620	-0.511213	7.77523e-17	-0.474861	8.19362e-14	0.495666	2.89538e-26
KCNQ1OT1	ENSG00000269821	-0.697719	1.438e-08	-0.288956	0.11128	0.494235	3.56992e-06
EXOC8	ENSG00000116903	-0.591888	3.45776e-21	-0.394882	4.37718e-09	0.492973	2.90234e-20
IFI27L1	ENSG00000165948	-0.498432	1.03326e-05	-0.458806	0.000249156	0.491428	2.65502e-09
COG3	ENSG00000136152	-0.507938	2.54055e-29	-0.472078	8.28703e-25	0.491263	1.75159e-46
LNPEP	ENSG00000113441	-0.726181	3.31131e-36	-0.284184	2.03982e-05	0.49123	6.55374e-12
TVP23B	ENSG00000171928	-0.503964	6.79825e-19	-0.473768	1.24814e-15	0.491123	2.79426e-29
JMJD6	ENSG00000070495	-0.531534	4.45299e-18	-0.441123	3.06768e-12	0.487925	6.98882e-25
ZNF440	ENSG00000171295	-0.554913	1.10628e-14	-0.417424	6.02724e-08	0.48731	8.01264e-17
2002-03-01	ENSG00000247626	-0.947303	5.30367e-58	-0.119376	0.231287	0.485261	4.67234e-06
TMEM14A	ENSG00000096092	-1.75434	2.80404e-109	-0.124674	0.285264	0.484913	0.00600119
ATL3	ENSG00000184743	-1.28097	4.23711e-147	-0.0613511	0.558095	0.483985	0.00178047
SEC24C	ENSG00000176986	-0.762751	8.89645e-33	-0.242213	0.00264666	0.483474	4.07693e-09
CAMSAP1	ENSG00000130559	-0.89403	2.08575e-79	-0.157134	0.0130407	0.483362	4.08336e-07
RNASEH1	ENSG00000171865	-0.706126	8.52603e-45	-0.284771	1.89327e-07	0.4818	4.75878e-14
DNAJC3	ENSG00000102580	-0.483708	1.45917e-24	-0.475935	8.66278e-23	0.481076	2.00485e-39
MAGEF1	ENSG00000177383	-1.06125	3.38378e-109	-0.126435	0.0692824	0.480882	0.000248753
AP4B1	ENSG00000134262	-0.543238	1.00399e-10	-0.41099	9.61177e-06	0.480174	7.36115e-13
CFAP61	ENSG00000089101	-0.532792	0.0038909	-0.340264	0.229181	0.479152	0.00126725
BET1L	ENSG00000177951	-0.538986	2.30399e-32	-0.419073	6.34579e-19	0.478974	9.71314e-36
ZNF697	ENSG00000143067	-0.688393	5.55708e-16	-0.276214	0.0135874	0.478906	1.03892e-09
SURF4	ENSG00000148248	-0.553295	5.8884e-39	-0.403136	4.15354e-20	0.477107	5.49639e-35
SDE2	ENSG00000143751	-0.842488	5.95918e-90	-0.182089	0.000250534	0.476952	3.82886e-08
STARD5	ENSG00000172345	-0.4848	2.09294e-06	-0.444135	0.000106392	0.475235	2.00327e-10
PHKB	ENSG00000102893	-1.53928	0	-0.035992	0.700176	0.475146	0.00508898
RRM2P3	ENSG00000214018	-0.743224	8.80779e-05	-0.165271	NA	0.475128	0.00525233
GPR89B	ENSG00000188092	-0.55657	2.37285e-11	-0.385108	3.46927e-05	0.475047	1.01725e-13
TLX2	ENSG00000115297	-0.352786	0.100414	-0.444861	NA	0.474719	0.00742713
MIS18A-AS1	ENSG00000227256	-0.581106	0.00361198	-0.23286	NA	0.473451	0.00775054
MIS12	ENSG00000167842	-0.440377	3.64529e-24	-0.503879	1.52557e-30	0.472999	5.5677e-44
ERO1B	ENSG00000086619	-0.473262	1.55161e-11	-0.463246	3.23758e-10	0.472328	1.54018e-19
KCNK15-AS1	ENSG00000244558	-0.354308	0.066735	-0.509784	0.0296229	0.47177	0.00168068
EMC7	ENSG00000134153	-1.71402	6.28828e-142	-0.0608425	0.678832	0.471417	0.0076542
MAPK15	ENSG00000181085	-0.625494	2.36711e-07	-0.320565	0.0471017	0.471223	4.02736e-06
PDE4DIP	ENSG00000178104	-0.642177	2.13229e-37	-0.313296	1.19517e-08	0.471187	7.64157e-17
PRSS16	ENSG00000112812	-0.494772	3.15008e-14	-0.441305	6.03174e-11	0.471016	1.29034e-22
PIGP	ENSG00000185808	-1.1985	5.52864e-93	-0.0719944	0.523054	0.470606	0.00165003
RPS7P10	ENSG00000226525	-0.86108	1.34417e-13	-0.150452	0.490445	0.470481	8.03736e-05
MARCH1	ENSG00000145416	-0.434685	0.000867946	-0.47497	0.00186024	0.470075	2.83274e-06
TMCC1-AS1	ENSG00000271270	-0.588631	0.000150862	-0.313522	0.182486	0.469613	0.000157276
ANKHD1	ENSG00000131503	-0.299357	0.0586199	-0.622777	0.000173045	0.468033	0.00017523
UAP1	ENSG00000117143	-0.928161	1.86588e-119	-0.111317	0.0572168	0.467707	4.39303e-06
ARFGAP3	ENSG00000242247	-0.61588	4.13213e-41	-0.332474	7.3612e-12	0.467617	8.84036e-20
FAM174B	ENSG00000185442	-0.651906	1.0095e-25	-0.298913	2.80154e-05	0.466842	2.34101e-12
C2orf88	ENSG00000187699	-0.400253	0.0448948	-0.338088	NA	0.466525	0.00970181
SLC31A2	ENSG00000136867	-0.707412	0.000156485	-0.181242	0.64518	0.464391	0.0053606
C8orf34-AS1	ENSG00000248801	-1.06631	1.16943e-11	-0.0139078	0.979325	0.464228	0.00490156
SSR4	ENSG00000180879	-0.559714	2.45962e-18	-0.37034	1.1476e-07	0.46367	3.39443e-16
RPL36AL	ENSG00000165502	-0.602433	2.67694e-44	-0.33441	1.78666e-13	0.462944	1.37149e-21
RASA3	ENSG00000185989	-0.448534	2.58747e-16	-0.471244	4.47335e-17	0.462448	5.71769e-31
RNU6-118P	ENSG00000252361	-0.448917	0.020505	-0.308634	NA	0.462335	0.00968838
MTHFD2P7	ENSG00000181260	-0.523175	0.00947254	-0.288924	NA	0.461472	0.00888982
TBC1D8B	ENSG00000133138	-0.661505	2.42526e-24	-0.278371	0.000293467	0.461441	1.91827e-11
SCARB2	ENSG00000138760	-1.21192	1.28026e-245	-0.00246408	0.985545	0.459151	0.00140041
ARCN1	ENSG00000095139	-0.544322	9.53068e-68	-0.378105	3.14092e-32	0.459001	3.47215e-43
KLHDC2	ENSG00000165516	-0.861963	2.51524e-28	-0.145595	0.273829	0.458448	1.74423e-05
ATP8B2	ENSG00000143515	-0.31819	2.78501e-05	-0.604786	1.43931e-15	0.457381	1.48035e-11
ZNF222	ENSG00000159885	-0.32488	0.0197226	-0.564919	0.000143958	0.456911	1.62574e-05
LNP1	ENSG00000206535	-0.571486	0.000447354	-0.306156	0.224497	0.456432	0.00067147
UFL1	ENSG00000014123	-0.403022	2.6737e-14	-0.508858	2.92697e-21	0.456333	3.64121e-26
SLC22A31	ENSG00000259803	-0.389568	4.36588e-06	-0.510613	1.14714e-09	0.45585	1.81751e-12
ZBED8	ENSG00000221886	-0.358433	0.00350222	-0.530675	2.57812e-05	0.455803	1.20243e-06
KCTD10	ENSG00000110906	-1.57919	4.48642e-290	0.000259336	0.998878	0.454873	0.00871752
AP3M1	ENSG00000185009	-1.17917	6.15636e-192	-0.0369003	0.689316	0.45393	0.00233146
TMEM182	ENSG00000170417	-0.86988	5.5296e-19	-0.124317	0.497211	0.452705	5.91489e-05
TIGD7	ENSG00000140993	-0.90727	1.94764e-27	-0.0990009	0.542063	0.452627	4.65894e-05
MCFD2	ENSG00000180398	-0.437566	8.65922e-34	-0.465316	6.41495e-37	0.452234	1.215e-61
DHX40	ENSG00000108406	-1.24978	9.00834e-112	-0.0309562	0.828969	0.451967	0.00406953
TMEM170A	ENSG00000166822	-0.933447	1.51221e-56	-0.104053	0.329204	0.451361	0.000184384
RRM2	ENSG00000171848	-1.34713	2.45129e-158	-0.0168909	0.915091	0.451319	0.00578815
UBA6-AS1	ENSG00000248049	-0.528242	5.71224e-10	-0.366288	0.000215574	0.450768	6.64935e-11
DEDD2	ENSG00000160570	-0.383187	3.95339e-06	-0.51004	4.44279e-09	0.450143	1.26247e-12
PARS2	ENSG00000162396	-0.616824	1.50518e-10	-0.278215	0.0385166	0.448962	1.66291e-07
RIT1	ENSG00000143622	-1.34326	1.44233e-171	0.00650288	0.969924	0.448589	0.00627025
LINC00641	ENSG00000258441	-0.478932	4.35337e-08	-0.40667	2.22752e-05	0.448237	8.49297e-12
STX5	ENSG00000162236	-0.476598	1.49053e-21	-0.416126	7.59496e-16	0.447719	6.26606e-32
FAM57A	ENSG00000167695	-0.749089	1.05647e-32	-0.186983	0.0325354	0.447339	1.2592e-07
PRLR	ENSG00000113494	-0.990147	6.7412e-10	0.00271562	0.997008	0.446944	0.00549392
CCNO	ENSG00000152669	-0.668725	7.5052e-05	-0.192489	0.562814	0.446618	0.00193923
KCTD20	ENSG00000112078	-0.999955	1.01728e-153	-0.0620592	0.381507	0.446594	0.000344366
GPAT4	ENSG00000158669	-1.2106	1.48807e-186	-0.0211386	0.846213	0.446008	0.00356086
MMACHC	ENSG00000132763	-0.850434	2.19333e-28	-0.113291	0.450803	0.445048	3.75376e-05
C17orf100	ENSG00000256806	-0.311694	0.0100692	-0.555114	8.77757e-06	0.444755	4.66716e-07
TCEAL8	ENSG00000180964	-0.656847	1.04876e-34	-0.257007	2.33552e-05	0.444154	1.64793e-11
LIPA	ENSG00000107798	-0.571293	9.92457e-30	-0.32156	4.48779e-09	0.443644	9.36848e-19
GNRHR2	ENSG00000211451	-0.817777	3.98507e-09	-0.0999284	0.766357	0.442298	0.000987957
SLC35F5	ENSG00000115084	-1.10618	5.08481e-94	-0.0193001	0.907103	0.442037	0.00246272
NONO	ENSG00000147140	-1.21018	0	0.0239303	0.76997	0.44193	0.00256846
UTP14C	ENSG00000253797	-0.709604	8.48143e-51	-0.208579	0.000211316	0.44164	9.29135e-10
ARL1	ENSG00000120805	-0.563884	3.277e-30	-0.326392	7.80886e-10	0.441587	9.89069e-19
EHD1	ENSG00000110047	-0.495019	6.21491e-18	-0.384141	5.16827e-10	0.441118	4.20032e-21
NAP1L3	ENSG00000186310	-1.14565	2.80305e-18	-0.0927871	0.751074	0.440182	0.0093214
AK4P3	ENSG00000233381	-0.688207	0.00018936	-0.142404	0.737457	0.43934	0.00756418
ARMCX5	ENSG00000125962	-0.549815	2.99148e-30	-0.330923	1.18093e-10	0.437974	1.93141e-21
PPM1F	ENSG00000100034	-1.16128	7.52713e-82	0.00947237	0.965761	0.437779	0.0045961
C1orf43	ENSG00000143612	-1.06522	3.72252e-210	-0.0488134	0.478373	0.437272	0.00158844
IFIT2	ENSG00000119922	-0.869219	8.80516e-30	-0.0924639	0.545355	0.436611	6.43946e-05
SPRYD3	ENSG00000167778	-0.436767	2.15289e-19	-0.430389	2.2903e-17	0.435207	3.50037e-32
DUSP8P5	ENSG00000235316	-0.523236	0.000253446	-0.303942	0.166069	0.434602	0.000130337
CUL4B	ENSG00000158290	-1.42922	0	0.0207625	0.809337	0.434525	0.00994813
NDUFS2	ENSG00000158864	-1.29667	1.72155e-215	0.0127524	0.922361	0.434359	0.00735511
SDHD	ENSG00000204370	-0.944994	5.52622e-27	-0.101056	0.579019	0.434163	0.00164606
MTHFD2	ENSG00000065911	-1.01859	1.84147e-191	-0.0556759	0.393535	0.433696	0.0011574
USO1	ENSG00000138768	-0.599798	3.51368e-58	-0.282245	1.16532e-12	0.433663	2.35646e-17
BORCS6	ENSG00000196544	-0.480566	1.29704e-10	-0.379372	3.89475e-06	0.433613	2.3201e-14
MPP2	ENSG00000108852	-1.29176	3.78409e-103	0.000152027	0.9993	0.433562	0.00793435
GOLGA5	ENSG00000066455	-0.556916	1.29934e-48	-0.317272	1.68239e-15	0.433068	1.70853e-23
ZNF622	ENSG00000173545	-0.507717	2.73311e-29	-0.359323	3.03218e-14	0.432968	1.04677e-28
TTC8	ENSG00000165533	-1.08901	8.73242e-142	-0.0416827	0.651229	0.43267	0.00234985
SNX22	ENSG00000157734	-0.335009	0.00415653	-0.517886	2.11208e-05	0.431702	4.67234e-06
SEC13	ENSG00000157020	-0.533022	8.75474e-43	-0.334417	1.41934e-16	0.43099	4.92176e-27
COPB2	ENSG00000184432	-0.523493	5.22423e-40	-0.342541	8.48377e-17	0.430874	3.89163e-28
GCC1	ENSG00000179562	-0.778296	1.48772e-54	-0.143279	0.0425755	0.430795	1.06979e-06
ENTPD3	ENSG00000168032	-0.221005	0.102047	-0.640818	7.92774e-07	0.430351	6.00173e-05
GEMIN8P4	ENSG00000228175	-0.378342	0.0418067	-0.412762	0.097826	0.429461	0.00333117
SEC24A	ENSG00000113615	-0.625286	3.44565e-56	-0.256241	7.55286e-10	0.428165	6.30756e-14
SLC35B1	ENSG00000121073	-0.373652	1.11904e-10	-0.479255	4.86643e-16	0.42691	9.92538e-20
EIF3D	ENSG00000100353	-1.30467	0	0.0243438	0.717817	0.426598	0.00855576
SLC45A3	ENSG00000158715	-1.15946	5.9423e-87	-0.00878439	0.967999	0.425679	0.00599369
PFKFB2	ENSG00000123836	-1.02625	3.76345e-181	-0.0336544	0.680463	0.425559	0.00183428
ATP6V1D	ENSG00000100554	-0.816321	7.2498e-61	-0.106107	0.193146	0.425082	8.46417e-06
SH3TC1	ENSG00000125089	-0.595796	2.85492e-14	-0.26203	0.0101196	0.425013	2.22422e-08
DCP1A	ENSG00000272886	-1.04723	3.0364e-125	-0.00734215	0.964371	0.424925	0.00206133
TRIM52	ENSG00000183718	-0.634565	1.76387e-23	-0.233559	0.00305563	0.423795	3.44836e-09
MORF4L1	ENSG00000185787	-0.710239	6.89945e-26	-0.17971	0.0630925	0.422788	8.1319e-07
RORC	ENSG00000143365	-0.464943	3.91514e-11	-0.372506	3.89918e-06	0.422488	2.50726e-13
ERO1A	ENSG00000197930	-0.7705	4.90703e-37	-0.130467	0.186025	0.422309	4.87152e-06
LINC00665	ENSG00000232677	-0.978596	7.35218e-163	-0.0525076	0.446937	0.42217	0.0011624
RAB7A	ENSG00000075785	-1.1712	0	0.000451406	0.997958	0.422093	0.00549387
CCNT1	ENSG00000129315	-0.991269	3.42682e-116	-0.0455225	0.636944	0.422056	0.0015853
TBL2	ENSG00000106638	-0.570846	1.62981e-52	-0.284392	4.8669e-13	0.421694	3.48291e-19
SERINC1	ENSG00000111897	-0.992322	4.9162e-106	-0.0498384	0.621043	0.421536	0.00165818
TXNDC11	ENSG00000153066	-0.431711	4.56556e-18	-0.405466	4.38161e-15	0.419773	1.73583e-27
AK4P1	ENSG00000263535	-0.926508	2.15965e-26	-0.0260155	0.921802	0.418831	0.000683531
HIPK1-AS1	ENSG00000235527	-0.534825	0.00502943	-0.215062	NA	0.418796	0.00974973
CD164	ENSG00000135535	-1.06124	4.57989e-201	-0.018248	0.849541	0.418258	0.00317855
VASN	ENSG00000168140	-0.352271	7.46049e-07	-0.476546	5.19687e-11	0.416653	5.7234e-14
PEBP4	ENSG00000134020	-0.563055	0.00281288	-0.187276	NA	0.416409	0.00952533
ATP11A	ENSG00000068650	-1.1837	5.34956e-158	0.0535231	0.56898	0.416197	0.0073677
TMED2	ENSG00000086598	-0.496137	6.45497e-33	-0.338913	5.39779e-15	0.416164	5.14805e-27
LARP1B	ENSG00000138709	-0.447204	4.74164e-20	-0.38164	4.88733e-14	0.415302	3.37749e-27
KDELR3	ENSG00000100196	-0.636977	2.00539e-06	-0.206475	0.370227	0.415248	0.000472536
STK19	ENSG00000204344	-0.44867	2.49712e-11	-0.375804	2.16653e-07	0.414308	3.34713e-15
PLPP5	ENSG00000147535	-0.452372	2.43432e-28	-0.373957	5.85125e-19	0.413361	4.36031e-36
CMPK1	ENSG00000162368	-0.873192	8.93138e-69	-0.047931	0.679817	0.413357	0.000101885
RGS4	ENSG00000117152	-0.746419	3.52914e-09	-0.111822	0.690593	0.41311	0.000838644
ARPP19	ENSG00000128989	-1.25801	7.25484e-121	0.0800149	0.453231	0.413011	0.00973909
PPIB	ENSG00000166794	-0.405917	2.18228e-12	-0.417037	3.072e-12	0.41278	1.33131e-19
ZNF791	ENSG00000173875	-0.384419	3.30974e-14	-0.437538	1.58871e-17	0.412401	4.33156e-26
PARK7	ENSG00000116288	-0.907962	5.82755e-55	-0.0708731	0.568186	0.410941	0.00132189
ATOH8	ENSG00000168874	-0.578382	7.60372e-06	-0.244703	0.215211	0.41022	0.000120726
SEC63	ENSG00000025796	-0.479298	5.80618e-40	-0.341828	7.80725e-20	0.409645	3.77097e-34
HERPUD1	ENSG00000051108	-0.239658	7.1587e-15	-0.599058	4.5338e-88	0.409522	2.98093e-14
UBAC2	ENSG00000134882	-0.812861	3.96201e-82	-0.0852536	0.218247	0.409471	1.69057e-05
CALM2P2	ENSG00000229097	-0.303695	0.0649737	-0.47877	0.0143116	0.409376	0.00107125
C9orf163	ENSG00000196366	-0.636214	5.68993e-05	-0.160607	0.627513	0.408951	0.00286077
ALG11	ENSG00000253710	-0.479755	1.65368e-10	-0.328771	0.00023797	0.408949	1.77665e-11
NANS	ENSG00000095380	-0.576851	1.02203e-38	-0.253368	2.07593e-07	0.407924	7.46219e-14
BZW2	ENSG00000136261	-0.937575	1.3533e-66	-0.0467229	0.718676	0.407905	0.00193903
BAG3	ENSG00000151929	-0.514596	2.44576e-23	-0.305146	5.80796e-08	0.407388	1.1453e-16
EPM2AIP1	ENSG00000178567	-0.5965	1.86112e-52	-0.232187	8.73512e-08	0.405302	1.33351e-12
MAPKAPK5-AS1	ENSG00000234608	-0.506609	1.91233e-09	-0.301816	0.00321025	0.405164	8.02983e-09
SEC31A	ENSG00000138674	-0.617467	9.51762e-66	-0.214632	8.58984e-08	0.404677	2.0336e-11
TCTE3	ENSG00000184786	-0.816353	7.53844e-14	-0.0665484	0.796521	0.404151	0.000770319
CAPZA2	ENSG00000198898	-1.11022	3.33908e-125	0.0166723	0.905668	0.403636	0.00767528
GOLGA2	ENSG00000167110	-0.479272	2.99563e-34	-0.32706	1.34606e-15	0.401953	3.62954e-28
PCLAF	ENSG00000166803	-0.924698	1.97753e-13	-0.0162939	0.969701	0.401685	0.00486953
SARM1	ENSG00000004139	-0.555672	6.87053e-14	-0.251152	0.00839021	0.399718	3.03172e-08
GBE1	ENSG00000114480	-0.930101	1.04453e-69	-0.035942	0.782344	0.398689	0.00231369
RPS7P1	ENSG00000263266	-0.814028	1.51171e-55	-0.0619453	0.580475	0.398399	8.0511e-05
SEC22B	ENSG00000265808	-0.53192	1.12244e-36	-0.27169	2.41766e-09	0.397581	1.07951e-16
KBTBD8	ENSG00000163376	-0.822306	1.41771e-10	-0.0468861	0.895774	0.397457	0.00341056
TRPM4	ENSG00000130529	-0.558935	3.59299e-37	-0.248548	3.20132e-07	0.397309	1.19943e-13
ISG20	ENSG00000172183	-0.533296	4.01137e-14	-0.265576	0.0019143	0.397281	3.17827e-10
SYNJ1	ENSG00000159082	-0.933117	1.17028e-85	-0.0258165	0.833813	0.397229	0.00241905
EIF1AD	ENSG00000175376	-0.35463	1.82458e-08	-0.437225	5.19687e-11	0.397136	2.84536e-16
P4HB	ENSG00000185624	-0.56018	9.20278e-61	-0.246762	1.47645e-11	0.396298	3.17278e-15
KRTCAP2	ENSG00000163463	-0.226689	0.101313	-0.558138	4.1216e-05	0.395792	0.000299188
CRELD2	ENSG00000184164	-0.231653	0.00271666	-0.569729	1.35167e-14	0.395129	8.23079e-08
GOLGA1	ENSG00000136935	-0.943685	4.65218e-99	-0.0174567	0.893419	0.394614	0.0029729
DNAJA2	ENSG00000069345	-1.07855	2.1165e-113	0.0175994	0.903179	0.394447	0.00840923
ERVK3-1	ENSG00000142396	-0.327002	0.0455606	-0.39341	0.0599816	0.394324	0.000313527
INTS5	ENSG00000185085	-0.62919	5.61525e-19	-0.179597	0.0914958	0.39373	1.30073e-06
TVP23C	ENSG00000175106	-0.591522	1.08211e-05	-0.181764	0.469039	0.393253	0.000518122
SGSM1	ENSG00000167037	-0.845214	1.04955e-08	-0.0268242	0.956749	0.392922	0.0087779
DANCR	ENSG00000226950	-0.643027	1.1994e-30	-0.172888	0.020956	0.392023	1.69454e-07
FBXO5	ENSG00000112029	-0.619481	1.52896e-25	-0.196193	0.00497312	0.391711	5.36211e-09
LAMA5-AS1	ENSG00000228812	-0.64028	7.64649e-10	-0.173553	0.319057	0.391462	8.91302e-05
ZNF519	ENSG00000175322	-0.600929	4.0287e-10	-0.192564	0.202619	0.391415	6.12248e-06
LCP1	ENSG00000136167	-0.974108	1.78712e-190	0.0228519	0.788279	0.390689	0.0022926
OSBP	ENSG00000110048	-0.497969	5.06844e-55	-0.289084	4.90014e-18	0.390609	1.41388e-24
RNF181	ENSG00000168894	-0.344624	5.22464e-08	-0.431206	2.53013e-11	0.390187	3.65273e-16
SHC1	ENSG00000160691	-0.534816	9.68215e-24	-0.251467	4.48505e-05	0.388864	8.13381e-12
SACM1L	ENSG00000211456	-0.776654	1.90754e-75	-0.0688037	0.374833	0.38849	3.62193e-05
DPAGT1	ENSG00000172269	-0.436606	8.56467e-23	-0.337476	1.08075e-12	0.388472	4.04457e-28
COPE	ENSG00000105669	-0.450312	1.03597e-21	-0.326374	4.3175e-11	0.388051	1.19418e-22
RPS7	ENSG00000171863	-0.760212	2.65423e-64	-0.0810221	0.307573	0.387582	2.82217e-05
AEN	ENSG00000181026	-0.624009	1.27374e-40	-0.176096	0.00281169	0.387193	2.37108e-08
ZNF805	ENSG00000204524	-0.560205	3.27853e-08	-0.205093	0.230183	0.387089	2.90778e-05
HYPK	ENSG00000242028	-0.117805	0.562789	-0.659618	0.000221899	0.387039	0.00890196
POP5	ENSG00000167272	-0.582162	2.13725e-16	-0.21033	0.0249425	0.386804	1.05584e-07
HM13	ENSG00000101294	-0.431528	1.03923e-38	-0.341455	1.04355e-23	0.386359	8.4551e-44
DDX41	ENSG00000183258	-0.868618	1.22634e-108	-0.0385849	0.66261	0.385754	0.00149177
TMF1	ENSG00000144747	-0.495024	1.19438e-24	-0.280018	1.3151e-07	0.385393	5.2822e-16
PCYT1A	ENSG00000161217	-0.623061	1.46332e-46	-0.17326	0.00126719	0.384939	1.67609e-08
SND1	ENSG00000197157	-0.755697	5.09449e-87	-0.076294	0.250038	0.384496	2.33461e-05
OSGIN2	ENSG00000164823	-1.02559	2.41749e-60	0.00798713	0.971736	0.384254	0.00940937
ORAI2	ENSG00000160991	-0.486264	3.25497e-13	-0.281867	0.000249156	0.382761	3.60242e-11
PDHX	ENSG00000110435	-0.939054	7.6528e-153	0.00302952	0.980909	0.382621	0.0041502
NFATC2IP	ENSG00000176953	-0.819533	8.12361e-76	-0.0270359	0.813152	0.382099	0.000198231
TMEM263	ENSG00000151135	-0.51229	6.90673e-37	-0.260892	1.1851e-09	0.381497	1.20975e-16
IFIT1	ENSG00000185745	-0.616117	1.0748e-10	-0.169544	0.278463	0.38031	3.19008e-05
MMGT1	ENSG00000169446	-0.834069	5.3907e-40	-0.0141502	0.947192	0.379639	0.000596125
GBP3	ENSG00000117226	-0.788819	3.67522e-15	-0.0064667	0.9864	0.379034	0.00148541
NSUN3	ENSG00000178694	-0.449217	3.84621e-11	-0.305381	8.56451e-05	0.378886	7.11567e-12
B9D1	ENSG00000108641	-0.345028	0.00539268	-0.390885	0.00708162	0.377138	8.40114e-05
IVNS1ABP	ENSG00000116679	-0.759967	3.76029e-84	-0.0608333	0.397014	0.377023	4.53346e-05
TCEAL9	ENSG00000185222	-0.446605	8.25891e-08	-0.305092	0.0022561	0.376575	1.0051e-07
GOLGB1	ENSG00000173230	-0.522185	6.03976e-30	-0.23932	4.47011e-06	0.376423	9.39149e-13
ZBTB8A	ENSG00000160062	-0.281812	0.0102008	-0.460406	5.72492e-05	0.376404	9.89297e-06
KDM3A	ENSG00000115548	-0.784493	1.97323e-73	-0.0398479	0.689801	0.375386	0.000135731
SLC5A6	ENSG00000138074	-0.85825	1.59239e-81	-0.0124654	0.932793	0.375033	0.00289747
SEC11C	ENSG00000166562	-0.422742	9.87448e-13	-0.325852	3.91241e-07	0.374673	1.91454e-14
C2CD2L	ENSG00000172375	-0.659477	3.71979e-29	-0.125606	0.186143	0.37305	7.50701e-06
HILPDA	ENSG00000135245	-0.402114	3.34645e-05	-0.332216	0.00351492	0.372666	3.18475e-07
GALK2	ENSG00000156958	-0.386091	1.75007e-08	-0.353974	1.41372e-06	0.372198	1.5634e-12
PDIA5	ENSG00000065485	-0.42266	1.05427e-15	-0.318967	1.30425e-08	0.371432	7.2641e-19
OSCP1	ENSG00000116885	-0.773756	4.84352e-28	-0.0410654	0.81622	0.371078	0.000391286
MORF4L1P1	ENSG00000218283	-0.796019	6.45207e-28	-0.0594342	0.740712	0.370155	0.00325555
PDXDC1	ENSG00000179889	-0.870498	1.19107e-160	-0.0118308	0.90487	0.370127	0.0029793
SPCS3	ENSG00000129128	-0.36542	2.52224e-12	-0.372446	9.25073e-12	0.370027	1.04466e-19
RNF144B	ENSG00000137393	-0.957265	9.09016e-141	0.047082	0.562137	0.369961	0.00807567
IFT27	ENSG00000100360	-0.252482	0.0768169	-0.449721	0.00389236	0.369572	9.65374e-05
FAM104A	ENSG00000133193	-0.916033	4.83123e-57	0.00864156	0.965761	0.369348	0.00645942
HIST1H2BL	ENSG00000185130	-0.573673	2.6268e-05	-0.15811	0.556134	0.36913	0.0017925
SLC30A6	ENSG00000152683	-0.910467	3.73405e-82	0.0116427	0.941255	0.369093	0.00587784
ZNF331	ENSG00000130844	-0.422465	1.80986e-13	-0.314121	4.4402e-07	0.368808	2.81157e-15
TM9SF1	ENSG00000100926	-0.326128	6.04076e-05	-0.403174	3.54736e-06	0.368798	8.94773e-10
HIST1H2BN	ENSG00000233822	-0.573093	1.47475e-21	-0.181669	0.0243173	0.36759	1.58504e-07
KCTD5	ENSG00000167977	-0.354504	2.58609e-13	-0.376196	4.29216e-14	0.366364	7.52186e-23
RAPGEF5	ENSG00000136237	-0.703244	8.96417e-16	-0.069615	0.737457	0.366295	0.000348614
SAP18	ENSG00000150459	-0.760988	2.32188e-42	-0.0357111	0.803532	0.365404	0.000287654
FAM114A2	ENSG00000055147	-0.678339	6.62934e-32	-0.0955104	0.365736	0.365392	3.05134e-05
CTDSP2	ENSG00000175215	-0.7969	8.99867e-62	-0.00681329	0.969924	0.365039	0.000477375
SLC35A2	ENSG00000102100	-0.610156	7.30626e-34	-0.143223	0.0465472	0.364295	5.03036e-07
PPM1K	ENSG00000163644	-0.530363	6.10872e-18	-0.206685	0.0098835	0.364078	2.33171e-08
RXRA	ENSG00000186350	-0.83359	2.77158e-69	-0.00435385	0.979609	0.363582	0.00290832
BNIP3L	ENSG00000104765	-0.856379	1.61228e-87	0.01147	0.93545	0.362712	0.00309509
HYOU1	ENSG00000149428	-0.306607	6.34182e-13	-0.419128	1.44657e-22	0.362591	1.87334e-23
OTUD6B-AS1	ENSG00000253738	-0.4043	1.30099e-06	-0.312197	0.00160299	0.359946	2.47042e-07
ZNF432	ENSG00000256087	-0.677708	1.46444e-12	-0.0882894	0.67176	0.359912	0.000693712
THUMPD3-AS1	ENSG00000206573	-0.314456	0.00118182	-0.398809	0.000163085	0.359878	3.79449e-06
CDC25A	ENSG00000164045	-0.559292	1.22115e-28	-0.160404	0.0299695	0.357151	6.77261e-08
YIPF5	ENSG00000145817	-0.284586	1.97852e-08	-0.430333	3.82619e-17	0.356894	2.49428e-16
TMEM258	ENSG00000134825	-0.35231	6.84185e-07	-0.357073	2.69287e-06	0.356813	1.27169e-10
CCDC167	ENSG00000198937	-0.422842	6.9326e-09	-0.287205	0.000878579	0.356561	2.65502e-09
CDKN1B	ENSG00000111276	-0.331626	3.82702e-18	-0.379805	2.60193e-22	0.356181	6.49821e-34
SLC25A28	ENSG00000155287	-0.389312	3.92411e-05	-0.314113	0.00708162	0.356108	2.74797e-06
TMX3	ENSG00000166479	-0.849768	4.45995e-61	0.00490229	0.977806	0.355569	0.00574153
TMEM9	ENSG00000116857	-0.595845	2.33922e-30	-0.141246	0.0599816	0.354774	1.28783e-06
FAM72A	ENSG00000196550	-0.625519	1.39198e-07	-0.119345	0.615561	0.354126	0.00122249
PRDX4	ENSG00000123131	-0.517799	6.29586e-19	-0.202345	0.00589795	0.353821	1.6958e-08
DHFR2	ENSG00000178700	-0.777704	3.18999e-23	-0.0078033	0.976564	0.353683	0.00138505
FKBP2	ENSG00000173486	-0.406366	3.31087e-09	-0.298332	0.000141558	0.35297	8.08072e-10
TLDC1	ENSG00000140950	-0.725833	1.57124e-48	-0.0297765	0.820631	0.352459	0.000235148
ST6GALNAC4	ENSG00000136840	-0.338275	0.00192492	-0.349856	0.00882496	0.351559	2.52417e-05
POLQ	ENSG00000051341	-0.77297	1.00785e-55	-0.00198119	0.992901	0.350838	0.000683531
LZTFL1	ENSG00000163818	-0.288557	1.03103e-05	-0.409754	7.80886e-10	0.350825	4.65688e-12
HSD17B8	ENSG00000204228	-0.395032	9.12443e-08	-0.302714	0.000327054	0.350468	2.83891e-09
PMM2	ENSG00000140650	-0.422524	9.43772e-12	-0.276624	8.88052e-05	0.349638	2.60618e-11
DHDDS	ENSG00000117682	-0.501886	1.11897e-19	-0.204079	0.00316276	0.349513	1.31934e-09
ZNF215	ENSG00000149054	-0.623749	2.41028e-12	-0.10633	0.542669	0.349223	0.000200987
RAD51	ENSG00000051180	-0.810631	1.29394e-32	0.0217642	0.914737	0.349204	0.00212994
TMEM242	ENSG00000215712	-0.699399	1.01875e-17	-0.0543183	0.782344	0.348395	0.00073031
SLC35C1	ENSG00000181830	-0.280271	3.25649e-06	-0.416786	1.27289e-11	0.3481	3.34175e-12
ATL2	ENSG00000119787	-0.691727	4.82522e-34	-0.0503874	0.70424	0.346597	0.000202961
SCML1	ENSG00000047634	-0.659202	9.4437e-31	-0.0738296	0.522607	0.346512	8.61118e-05
HLA-DMA	ENSG00000204257	-0.647518	1.76017e-09	-0.0777311	0.763701	0.346191	0.00216218
ERCC6L	ENSG00000186871	-0.62752	7.8041e-18	-0.101645	0.45135	0.345341	8.08174e-05
FAM35A	ENSG00000122376	-0.874521	1.56778e-68	0.0277016	0.828238	0.345195	0.00986399
G6PD	ENSG00000160211	-0.768684	2.74084e-42	0.00739132	0.971916	0.344862	0.00118643
DUSP2	ENSG00000158050	-0.506291	0.000237384	-0.147241	0.604781	0.344749	0.00126521
UNC13B	ENSG00000198722	-0.849539	1.36871e-84	0.0386179	0.713035	0.344487	0.00654531
RABAC1	ENSG00000105404	-0.28967	0.00111831	-0.392483	4.02316e-05	0.344449	4.63233e-07
B3GALT6	ENSG00000176022	-0.539241	1.42857e-19	-0.164864	0.052062	0.344384	5.9842e-07
OSGIN1	ENSG00000140961	-0.544219	3.49532e-13	-0.158384	0.187234	0.34428	1.15652e-05
SDF2L1	ENSG00000128228	-0.218144	2.05172e-05	-0.476824	1.46879e-21	0.343956	4.12836e-11
CCDC85C	ENSG00000205476	-0.84936	1.76715e-49	0.0379141	0.797072	0.343321	0.00804622
SLC52A2	ENSG00000185803	-0.732146	4.2395e-20	-0.0183852	0.9454	0.342459	0.00191009
TSPAN13	ENSG00000106537	-0.453755	1.52891e-16	-0.235607	0.000234955	0.342458	2.66858e-11
PPAT	ENSG00000128059	-0.584753	2.61212e-34	-0.125597	0.0771363	0.342411	2.10505e-06
MGAT1	ENSG00000131446	-0.411095	3.70156e-27	-0.272375	3.95595e-11	0.34231	3.61995e-23
AKAP17A	ENSG00000197976	-0.213848	2.37333e-07	-0.477741	2.04273e-32	0.341918	8.23001e-13
CHPF2	ENSG00000033100	-0.278873	1.37332e-05	-0.405309	1.02658e-09	0.341843	8.60669e-11
HMBOX1	ENSG00000147421	-0.630437	4.17883e-16	-0.0770183	0.66216	0.341664	0.000251153
ULBP2	ENSG00000131015	-0.311386	0.000458116	-0.360993	0.000303534	0.341229	1.58504e-07
CCNYL1	ENSG00000163249	-0.347092	2.27024e-08	-0.330243	4.74355e-07	0.340848	4.85496e-14
BORA	ENSG00000136122	-0.459158	5.8015e-05	-0.209843	0.262942	0.340837	0.000288108
DERL1	ENSG00000136986	-0.305654	3.11613e-08	-0.372647	9.90102e-11	0.339907	4.11598e-15
ERCC5	ENSG00000134899	-0.382684	5.11892e-05	-0.286778	0.0166556	0.339854	3.06517e-06
ZNF550	ENSG00000251369	-0.58422	2.72518e-23	-0.117967	0.230499	0.339447	1.08777e-05
DENND6A	ENSG00000174839	-0.737174	1.26178e-30	-0.0110902	0.959999	0.339395	0.00105874
SYP	ENSG00000102003	-0.188413	0.207058	-0.467256	0.0023224	0.339158	0.00125078
PURB	ENSG00000146676	-0.740608	3.7109e-25	-0.000430937	0.998878	0.338922	0.00193929
CREB3L4	ENSG00000143578	-0.57096	1.20978e-22	-0.128953	0.16924	0.3383	7.83963e-06
STBD1	ENSG00000118804	-0.804429	1.21544e-33	0.0468567	0.77623	0.337364	0.00364509
TRIM5	ENSG00000132256	-0.3573	5.92317e-25	-0.315474	4.31996e-18	0.337346	4.40832e-38
MYADM	ENSG00000179820	-0.63039	5.32959e-22	-0.0726978	0.615484	0.336816	0.000195261
DDTL	ENSG00000099974	-0.340722	0.00901696	-0.312521	0.0753609	0.336023	0.00102541
SEC63P1	ENSG00000228057	-0.326829	0.0018427	-0.331605	0.00751722	0.335653	2.19705e-05
CNOT11	ENSG00000158435	-0.663593	2.98474e-62	-0.0428502	0.638302	0.334404	0.000104331
LYPLA2	ENSG00000011009	-0.734918	9.87053e-42	0.0172051	0.922171	0.333382	0.00132455
ASAP1	ENSG00000153317	-0.83748	2.87289e-70	0.024565	0.835751	0.333328	0.00962383
ZNF213-AS1	ENSG00000263072	-0.38956	9.32778e-06	-0.265907	0.0222328	0.333232	1.32812e-06
TRIP13	ENSG00000071539	-0.40376	2.07052e-14	-0.261257	1.15446e-05	0.332934	7.78436e-14
TCAIM	ENSG00000179152	-0.826174	6.26086e-73	0.0346484	0.759737	0.332579	0.00979781
TMPRSS2	ENSG00000184012	-0.868944	6.62448e-130	0.0705459	0.254283	0.332497	0.00972642
P2RX7	ENSG00000089041	-0.640598	2.13032e-06	-0.0559749	0.874755	0.33201	0.00920126
GDPD1	ENSG00000153982	-0.619731	1.77331e-18	-0.0681231	0.675419	0.331958	0.000245115
KLK2	ENSG00000167751	-0.75064	5.49696e-44	0.0199129	0.904496	0.33172	0.00171569
BIRC2	ENSG00000110330	-0.546206	6.68697e-45	-0.136648	0.00629677	0.331453	1.23762e-07
NUBP2	ENSG00000095906	-0.568743	2.29758e-20	-0.118975	0.25016	0.331389	2.03239e-05
POLG2	ENSG00000256525	-0.521578	1.94535e-12	-0.153995	0.185001	0.330344	8.7868e-06
CYB561D2	ENSG00000114395	-0.345931	0.000176756	-0.307126	0.00535839	0.329925	6.86829e-06
LYPLA2P1	ENSG00000228285	-0.72515	1.87111e-16	0.0301712	0.913736	0.329664	0.00431693
ZSWIM1	ENSG00000168612	-0.767985	8.34868e-32	0.0495965	0.766357	0.329359	0.00373581
ATP5F1	ENSG00000116459	-0.612304	6.56295e-26	-0.0778528	0.512104	0.328992	0.000111106
SRP72	ENSG00000174780	-0.486252	4.78141e-40	-0.180706	2.10263e-05	0.328225	1.60794e-10
ATG13	ENSG00000175224	-0.374416	1.74523e-21	-0.280373	2.40733e-11	0.327886	5.57769e-24
BLOC1S4	ENSG00000186222	-0.705145	5.91235e-14	-0.018362	0.95092	0.327589	0.00351262
FARSA	ENSG00000179115	-0.718569	4.82969e-52	0.00283766	0.987766	0.327211	0.000996746
ZRANB2	ENSG00000132485	-0.418213	3.32911e-14	-0.238398	0.000201639	0.327167	9.36924e-11
ZNF417	ENSG00000173480	-0.496767	4.48812e-14	-0.162506	0.101614	0.327044	9.3606e-07
MPZL2	ENSG00000149573	-0.738952	1.58753e-23	0.0162808	0.948009	0.327005	0.00341056
CCND1	ENSG00000110092	-0.547273	6.23099e-36	-0.123134	0.0542228	0.326206	1.38764e-06
MLEC	ENSG00000110917	-0.583492	2.02439e-45	-0.0946097	0.158582	0.325947	9.90055e-06
TMEM55B	ENSG00000165782	-0.574671	2.2914e-23	-0.0980856	0.35692	0.32567	3.70994e-05
SLC25A42	ENSG00000181035	-0.51301	3.21938e-11	-0.146125	0.265198	0.32554	4.42862e-05
CLCC1	ENSG00000121940	-0.583579	1.41224e-28	-0.096506	0.286613	0.325372	2.40214e-05
GLUD1P3	ENSG00000250959	-0.672037	7.81791e-09	0.0163656	0.969134	0.325104	0.00614186
TMEM87B	ENSG00000153214	-0.60435	2.2415e-47	-0.0786604	0.277526	0.324894	2.60523e-05
RAB1A	ENSG00000138069	-0.289254	2.56793e-07	-0.357859	7.55286e-10	0.324274	4.52692e-13
RHOQP1	ENSG00000258568	-0.386492	0.00879571	-0.225098	0.376604	0.324258	0.00541914
FTSJ1	ENSG00000068438	-0.327692	4.13562e-11	-0.317383	1.29366e-09	0.323587	1.73405e-17
IKBIP	ENSG00000166130	-0.333955	0.00276457	-0.299586	0.0260692	0.323331	7.11371e-05
DYNC1LI2	ENSG00000135720	-0.634178	3.82466e-56	-0.0493648	0.566741	0.32252	0.000114794
PARL	ENSG00000175193	-0.533151	2.32553e-25	-0.1299	0.0850909	0.322166	1.53641e-06
OVOL1	ENSG00000172818	-0.331519	0.00383705	-0.298702	0.0519231	0.3221	0.000386022
TBCEL	ENSG00000154114	-0.721596	6.9099e-60	0.016841	0.897106	0.321879	0.00130983
UFM1	ENSG00000120686	-0.253504	1.54754e-05	-0.389699	4.42445e-11	0.321844	3.6209e-11
MED20	ENSG00000124641	-0.739555	2.66404e-37	0.0307595	0.840372	0.321707	0.00245683
EIF4A1	ENSG00000161960	-0.123699	0.388357	-0.518071	8.07491e-05	0.320533	0.00287471
SPTBN4	ENSG00000160460	-0.287569	0.0185209	-0.334699	0.0226946	0.320463	0.000349789
SPCS2	ENSG00000118363	-0.360441	4.82762e-09	-0.278086	5.64077e-05	0.320339	7.23741e-11
ANKRD36	ENSG00000135976	-0.670796	5.48066e-09	-0.0156563	0.968022	0.319917	0.0073468
POLR3B	ENSG00000013503	-0.537183	1.47355e-28	-0.117988	0.117963	0.319652	2.71828e-06
IFI44	ENSG00000137965	-0.47595	3.72887e-05	-0.161462	0.439974	0.319586	0.00137537
TMEM198	ENSG00000188760	-0.242886	0.0566662	-0.383133	0.00770078	0.319458	0.0010527
DNAL1	ENSG00000119661	-0.524164	2.43852e-14	-0.126325	0.290489	0.319041	4.26458e-05
ARMCX6	ENSG00000198960	-0.441444	2.12981e-17	-0.201447	0.00110922	0.318041	2.5072e-10
LYSMD3	ENSG00000176018	-0.0562731	0.428397	-0.60786	4.667e-28	0.317998	0.000196418
IFIT3	ENSG00000119917	-0.655797	2.44139e-08	-0.0110379	0.97721	0.317267	0.00995481
SPECC1L	ENSG00000100014	-0.763788	5.10245e-74	0.0544341	0.530369	0.317022	0.00322923
RANBP9	ENSG00000010017	-0.662877	6.36996e-57	-0.0190627	0.87219	0.316592	0.000447066
CNPY2	ENSG00000257727	-0.398022	0.00314021	-0.221406	0.308357	0.316389	0.0041812
TIRAP	ENSG00000150455	-0.666057	2.81278e-18	-0.00464607	0.98718	0.315692	0.00273897
MTHFD2L	ENSG00000163738	-0.611935	4.3709e-10	-0.0525397	0.830736	0.315675	0.00289816
ENTPD4	ENSG00000197217	-0.429262	2.18381e-24	-0.204928	2.80154e-05	0.315673	8.42278e-13
SERAC1	ENSG00000122335	-0.730247	8.52918e-19	0.0308984	0.893796	0.315649	0.00598309
MFSD2A	ENSG00000168389	-0.276901	0.0238315	-0.33667	0.0224201	0.315311	0.000545115
RIOK2	ENSG00000058729	-0.34024	1.36173e-05	-0.286103	0.00197236	0.314803	9.38794e-07
ZNF547	ENSG00000152433	-0.349372	0.00875274	-0.258526	0.200893	0.313825	0.00308865
STX7	ENSG00000079950	-0.688428	2.46922e-25	0.00760257	0.975107	0.312234	0.00257137
SS18L2	ENSG00000008324	-0.415057	1.26462e-05	-0.203302	0.157642	0.312163	3.86408e-05
ATXN3	ENSG00000066427	-0.338527	1.57711e-06	-0.280907	0.000597172	0.311837	1.76143e-08
ZNF449	ENSG00000173275	-0.361335	4.97396e-06	-0.255216	0.011506	0.311017	1.73604e-06
KLK4	ENSG00000167749	-0.664968	1.38656e-28	0.000118515	0.999422	0.310076	0.0017598
CDC37L1	ENSG00000106993	-0.494622	2.15279e-18	-0.13935	0.0976115	0.309554	3.11683e-06
SLC25A25	ENSG00000148339	-0.632853	1.42094e-44	-0.026606	0.82341	0.309406	0.000426507
CDK20	ENSG00000156345	-0.505818	4.59958e-13	-0.127817	0.278152	0.309266	4.43495e-05
TUBG1	ENSG00000131462	-0.693065	1.3252e-41	0.0187862	0.90487	0.308943	0.00210163
TMEM143	ENSG00000161558	-0.425005	4.62499e-06	-0.186048	0.210218	0.308941	6.66555e-05
ANKRD36B	ENSG00000196912	-0.419334	0.000681478	-0.194543	0.334161	0.308749	0.00219053
RRAS	ENSG00000126458	-0.428276	1.22898e-05	-0.18369	0.248791	0.308662	0.000157174
SLC35B4	ENSG00000205060	-0.634451	1.13721e-42	-0.0228927	0.856486	0.308602	0.000461334
MIRLET7BHG	ENSG00000197182	-0.29507	0.00211313	-0.31025	0.00895413	0.308133	1.80723e-05
WWC3	ENSG00000047644	-0.731449	1.96811e-35	0.0419831	0.771054	0.308033	0.00434183
FBXO18	ENSG00000134452	-0.613447	2.56486e-39	-0.038721	0.733143	0.307477	0.000288644
POP7	ENSG00000172336	-0.330641	5.3201e-11	-0.281656	2.07835e-07	0.3072	8.60133e-16
BNIP3	ENSG00000176171	-0.631753	1.73585e-35	-0.0212129	0.887146	0.306897	0.000675971
ZNF614	ENSG00000142556	-0.310407	7.86525e-08	-0.300469	1.80936e-06	0.306743	8.28847e-12
TRPM8	ENSG00000144481	-0.698497	7.44734e-23	0.0471765	0.797356	0.30652	0.00585943
SPCS2P4	ENSG00000228589	-0.338351	7.15502e-10	-0.272869	5.83519e-06	0.30641	2.01263e-12
UBE2J1	ENSG00000198833	-0.36407	8.84142e-21	-0.248481	2.49607e-09	0.305961	1.54018e-19
PFN2	ENSG00000070087	-0.595014	6.61145e-29	-0.0512395	0.670963	0.305913	0.000264318
TPD52	ENSG00000076554	-0.623652	3.65489e-31	-0.0264885	0.858405	0.305837	0.00069203
RAB33B	ENSG00000172007	-0.470386	1.18268e-21	-0.147183	0.0299695	0.303902	2.11653e-07
ATG12	ENSG00000145782	-0.543641	3.63713e-27	-0.0850905	0.353649	0.303509	3.99752e-05
AIFM2	ENSG00000042286	-0.453989	0.00135336	-0.154045	0.556232	0.303171	0.00816416
E2F4	ENSG00000205250	-0.570079	2.12721e-26	-0.0617129	0.59473	0.302162	0.000191139
GCH1	ENSG00000131979	-0.642836	1.80899e-20	-0.00865767	0.972386	0.301193	0.00273078
MYDGF	ENSG00000074842	-0.223167	0.00144776	-0.377303	8.54383e-08	0.300886	3.14201e-07
GPR89A	ENSG00000117262	-0.542151	1.96811e-08	-0.0746847	0.747432	0.300592	0.00329291
YOD1	ENSG00000180667	-0.605163	4.18632e-28	-0.016374	0.929064	0.30015	0.000820543
RPN1	ENSG00000163902	-0.398526	5.04738e-41	-0.205128	1.26842e-10	0.299638	1.63418e-16
TBC1D30	ENSG00000111490	-0.65055	2.29021e-40	0.00279651	0.988366	0.299524	0.00139719
UGCG	ENSG00000148154	-0.661222	3.06687e-25	0.0223407	0.909592	0.299497	0.00319798
SLC30A7	ENSG00000162695	-0.339184	8.08145e-09	-0.25701	0.000134386	0.299171	2.68786e-10
C15orf65	ENSG00000261652	-0.215485	0.1739	-0.356475	0.065073	0.298769	0.00946135
ARF1	ENSG00000143761	-0.473935	2.14869e-29	-0.134088	0.0192991	0.298034	3.60272e-07
HINFP	ENSG00000172273	-0.490947	4.00003e-13	-0.1189	0.297931	0.297894	3.05134e-05
EIF2AK2	ENSG00000055332	-0.689683	5.03228e-34	0.0400844	0.778418	0.297444	0.0042952
ATP5G1	ENSG00000159199	-0.417175	7.86039e-18	-0.182126	0.00211962	0.297011	2.46796e-09
HIST3H2BB	ENSG00000196890	-0.26825	0.00236725	-0.316826	0.0013886	0.296905	4.53747e-06
OXSM	ENSG00000151093	-0.243839	5.08736e-05	-0.348594	2.2446e-08	0.296881	3.95202e-10
GID4	ENSG00000141034	-0.456744	8.43081e-09	-0.160235	0.158165	0.296278	5.18435e-05
NDEL1	ENSG00000166579	-0.299061	1.94123e-20	-0.29176	1.90835e-18	0.296041	5.28779e-37
MAPK3	ENSG00000102882	-0.670096	1.66634e-43	0.0248625	0.847039	0.29578	0.00256846
CCDC117	ENSG00000159873	-0.591305	1.99964e-32	-0.0340826	0.784216	0.295597	0.000438249
AFMID	ENSG00000183077	-0.647124	8.17592e-30	0.00976496	0.961369	0.294975	0.00259889
SLC50A1	ENSG00000169241	-0.459104	8.48229e-39	-0.140279	0.00124203	0.294229	2.62636e-08
BNIP3P1	ENSG00000197358	-0.565148	3.76085e-07	-0.042428	0.890613	0.29406	0.00825356
NDRG3	ENSG00000101079	-0.614545	7.49756e-50	-0.00984746	0.94521	0.293388	0.00075849
TES	ENSG00000135269	-0.287483	1.032e-15	-0.297442	1.32967e-15	0.293005	9.90287e-28
CIRBP-AS1	ENSG00000267493	-0.356436	4.89957e-05	-0.223207	0.0670954	0.292554	3.26233e-05
PLCG1	ENSG00000124181	-0.722456	7.35291e-43	0.0765059	0.465535	0.292445	0.00774085
DDHD2	ENSG00000085788	-0.556341	4.64473e-28	-0.0507627	0.659127	0.291271	0.000251308
VPS54	ENSG00000143952	-0.434338	2.43764e-10	-0.155654	0.131603	0.291232	8.09462e-06
PGAM1	ENSG00000171314	-0.544841	2.1846e-38	-0.0617433	0.453959	0.291169	8.11453e-05
KCTD21	ENSG00000188997	-0.361674	3.00417e-05	-0.217398	0.0717136	0.291015	4.74707e-05
POLR1B	ENSG00000125630	-0.701726	2.71935e-45	0.0580926	0.577268	0.290622	0.00565269
ASCC1	ENSG00000138303	-0.669994	2.45647e-50	0.0334202	0.759737	0.29055	0.0029069
NFX1	ENSG00000086102	-0.405377	7.76364e-34	-0.179991	1.67609e-06	0.289957	2.69241e-12
TFB2M	ENSG00000162851	-0.377386	2.08024e-07	-0.201101	0.0433487	0.289705	4.19309e-06
PTPRE	ENSG00000132334	-0.617104	4.5531e-09	-0.0105171	0.975913	0.289179	0.00785214
SF3B5	ENSG00000169976	-0.289464	1.04017e-09	-0.286969	1.16834e-08	0.289095	1.46914e-15
SAMD12	ENSG00000177570	-0.631795	1.03848e-13	0.0293544	0.910642	0.288794	0.00654025
VKORC1L1	ENSG00000196715	-0.544283	6.15029e-32	-0.057856	0.544803	0.288685	0.000133855
NUDT16P1	ENSG00000246082	-0.712396	2.79495e-38	0.0731188	0.505763	0.287957	0.00820109
RECQL	ENSG00000004700	-0.542498	1.239e-20	-0.057484	0.652689	0.287878	0.000280005
GPRASP1	ENSG00000198932	-0.289726	0.0297303	-0.270279	0.148581	0.287582	0.00591369
CSRNP1	ENSG00000144655	-0.332638	2.37442e-08	-0.240954	0.000541819	0.287423	6.56024e-09
EXTL2	ENSG00000162694	-0.443429	5.25776e-07	-0.135713	0.383844	0.286798	0.000328586
SLC25A22	ENSG00000177542	-0.501999	2.69346e-11	-0.0828136	0.612841	0.286659	0.000801298
SNX4	ENSG00000114520	-0.5106	1.69362e-17	-0.0828911	0.477414	0.286486	0.000173823
RNMT	ENSG00000101654	-0.466714	3.14579e-23	-0.116685	0.103657	0.286427	2.18583e-06
GPATCH11	ENSG00000152133	-0.480914	8.88377e-13	-0.103699	0.403037	0.285759	0.000121369
NRBF2	ENSG00000148572	-0.302149	3.86816e-09	-0.26632	3.08449e-06	0.285638	7.08529e-13
NMT1	ENSG00000136448	-0.556482	2.57195e-38	-0.038449	0.711777	0.285507	0.000268296
ATP10A	ENSG00000206190	-0.555182	3.24836e-15	-0.0400103	0.824455	0.285385	0.00123049
PFDN1	ENSG00000113068	-0.667387	1.42225e-41	0.0460161	0.682418	0.284838	0.00465231
PGP	ENSG00000184207	-0.423779	5.26542e-07	-0.151139	0.285939	0.284233	0.000418251
ARID3B	ENSG00000179361	-0.231238	0.032156	-0.329437	0.0096481	0.283814	0.000677765
DAD1	ENSG00000129562	-0.252853	7.04125e-05	-0.312903	4.14279e-06	0.283687	2.98522e-08
CCDC15	ENSG00000149548	-0.603074	9.35966e-19	-0.00662799	0.976939	0.283497	0.00259613
NUS1P1	ENSG00000235636	-0.394287	2.52224e-12	-0.173836	0.02101	0.283487	3.00689e-08
SPTLC2	ENSG00000100596	-0.438342	4.48177e-17	-0.133307	0.0881426	0.282868	1.91951e-06
RANGAP1	ENSG00000100401	-0.605148	6.22947e-41	0.00117891	0.995578	0.282794	0.00147361
VAMP2	ENSG00000220205	-0.476115	1.81512e-14	-0.103931	0.347702	0.282793	9.65783e-05
NT5C3B	ENSG00000141698	-0.586871	1.31638e-28	-0.0164411	0.919086	0.282665	0.00113198
TDG	ENSG00000139372	-0.440767	5.91486e-32	-0.130617	0.0083226	0.282099	9.03664e-08
HSDL2	ENSG00000119471	-0.586777	5.91486e-32	-0.00819528	0.964564	0.281859	0.00129992
NGDN	ENSG00000129460	-0.410146	1.32673e-15	-0.158952	0.0179224	0.281279	6.70131e-08
ZBTB6	ENSG00000186130	-0.583194	4.13685e-21	-0.00952796	0.966289	0.280961	0.00209203
TMEM135	ENSG00000166575	-0.661463	2.48118e-44	0.0487735	0.641147	0.280844	0.00484061
AKAP8	ENSG00000105127	-0.432513	2.2209e-17	-0.13664	0.0650324	0.280659	1.38299e-06
ORC1	ENSG00000085840	-0.591516	1.03009e-20	-0.00857019	0.969924	0.280547	0.00245708
ABHD3	ENSG00000158201	-0.533388	1.6182e-14	-0.0583962	0.709157	0.280373	0.000996746
TMCO6	ENSG00000113119	-0.540266	9.33684e-10	-0.044954	0.842239	0.280215	0.00407905
ARFGAP1	ENSG00000101199	-0.258982	6.56854e-05	-0.29855	2.28251e-05	0.279735	8.50795e-08
NBPF3	ENSG00000142794	-0.511916	4.01424e-06	-0.0473617	0.878793	0.279722	0.00888668
KIF16B	ENSG00000089177	-0.454844	2.60739e-09	-0.109069	0.450775	0.279604	0.000171907
DFFA	ENSG00000160049	-0.686147	1.49807e-35	0.0697707	0.540926	0.279429	0.00908357
YTHDF1	ENSG00000149658	-0.582473	7.56834e-61	-0.00876047	0.942471	0.279267	0.000724546
ZBED4	ENSG00000100426	-0.459652	2.49034e-13	-0.107399	0.342205	0.279171	9.67389e-05
VAMP3	ENSG00000049245	-0.528304	4.60759e-19	-0.0481429	0.741889	0.279087	0.000659019
PGBD4	ENSG00000182405	-0.213774	0.0209164	-0.34058	0.00108075	0.278939	5.84716e-05
CDK5RAP3	ENSG00000108465	-0.28873	0.00021302	-0.266294	0.00385056	0.27884	1.3545e-05
GTF2B	ENSG00000137947	-0.187166	0.00186668	-0.371434	5.16827e-10	0.278526	6.72631e-08
HOOK2	ENSG00000095066	-0.222689	0.000288388	-0.333043	1.18913e-07	0.278487	3.7987e-08
LINC01144	ENSG00000281912	-0.330964	0.000230144	-0.220133	0.0720166	0.278411	4.26681e-05
FNDC3A	ENSG00000102531	-0.31854	1.65475e-16	-0.236443	1.91585e-08	0.278087	2.0021e-18
EPC2	ENSG00000135999	-0.664098	1.66796e-45	0.0594708	0.540591	0.277745	0.00599369
MIEF1	ENSG00000100335	-0.371296	9.12989e-17	-0.18321	0.000880749	0.277309	3.88403e-10
PDXK	ENSG00000160209	-0.31587	3.64639e-10	-0.237171	3.13238e-05	0.277181	2.10296e-11
KDM6A	ENSG00000147050	-0.614365	3.06173e-51	0.0202648	0.858786	0.27711	0.00231494
APIP	ENSG00000149089	-0.491357	3.80675e-09	-0.0779745	0.670071	0.276994	0.00160594
ALDOC	ENSG00000109107	-0.483886	1.72907e-16	-0.0825372	0.475233	0.276766	0.000142153
ZDHHC23	ENSG00000184307	-0.495472	1.45852e-14	-0.0769365	0.559377	0.276707	0.00037268
PWAR6	ENSG00000257151	-0.505702	1.88542e-06	-0.0621927	0.812026	0.276623	0.00923373
SMIM13	ENSG00000224531	-0.56995	1.38422e-29	-0.00766031	0.967321	0.276509	0.00136513
RBM28	ENSG00000106344	-0.590041	7.0736e-29	0.00141478	0.995114	0.275899	0.00203865
LIN52	ENSG00000205659	-0.424384	5.50508e-13	-0.128193	0.186823	0.275837	9.17252e-06
NSA2	ENSG00000164346	-0.538575	4.10737e-27	-0.0383142	0.758137	0.27564	0.000530066
KRT18	ENSG00000111057	-0.334056	2.43949e-11	-0.215608	0.000193026	0.274613	2.59505e-10
ORMDL1	ENSG00000128699	-0.237748	0.00445919	-0.307981	0.000934275	0.274494	4.73507e-05
DHX29	ENSG00000067248	-0.559062	5.15289e-41	-0.019415	0.866679	0.273953	0.000678006
KIAA0907	ENSG00000132680	-0.147554	0.300375	-0.376348	0.0125264	0.273405	0.00259852
PMEL	ENSG00000185664	-0.305063	0.0182023	-0.222475	0.268939	0.273332	0.00518092
DXO	ENSG00000204348	-0.321778	2.04503e-07	-0.223122	0.00281169	0.273285	7.28986e-08
YIF1B	ENSG00000167645	-0.335711	6.98644e-11	-0.210766	0.000489494	0.273119	8.03192e-10
SELENOP	ENSG00000250722	-0.581441	6.7848e-22	0.00284875	0.991221	0.273114	0.00308849
PARP1	ENSG00000143799	-0.394148	4.65274e-26	-0.156625	0.000522003	0.272996	1.8403e-09
NSD2	ENSG00000109685	-0.606005	6.61928e-58	0.0210185	0.835046	0.272949	0.0022822
ADAM17	ENSG00000151694	-0.486894	2.66523e-17	-0.0711313	0.552767	0.272839	0.000176889
PEX19	ENSG00000162735	-0.580914	1.01077e-37	-0.000146841	0.999135	0.272804	0.0015853
GCHFR	ENSG00000137880	-0.414696	0.00040582	-0.125284	0.590872	0.272688	0.00463134
IL6R	ENSG00000160712	-0.594723	5.51505e-36	0.0320262	0.803255	0.271999	0.00308865
BAIAP2	ENSG00000175866	-0.431433	8.96493e-18	-0.120809	0.117658	0.271681	6.60765e-06
QPCTL	ENSG00000011478	-0.426521	3.82501e-07	-0.117873	0.460312	0.271662	0.00053296
CAND1	ENSG00000111530	-0.608094	1.53398e-58	0.022589	0.818263	0.271391	0.00254684
SLC37A3	ENSG00000157800	-0.49046	1.16189e-19	-0.0670751	0.551808	0.270892	0.000176889
WDYHV1	ENSG00000156795	-0.531978	2.53243e-09	-0.0400314	0.861942	0.270747	0.00449004
UNC119B	ENSG00000175970	-0.495143	1.37649e-24	-0.0644092	0.510893	0.270485	0.000161588
ACSM3	ENSG00000005187	-0.536346	2.38508e-20	-0.0250637	0.881281	0.270475	0.00110227
PIGC	ENSG00000135845	-0.46823	1.37364e-08	-0.0844512	0.63335	0.270097	0.00150273
HBS1L	ENSG00000112339	-0.257693	3.68915e-07	-0.280708	2.24358e-07	0.269994	5.41514e-12
USP10	ENSG00000103194	-0.67208	1.51568e-75	0.0779004	0.201779	0.269993	0.00823373
NUS1	ENSG00000153989	-0.281642	2.79435e-08	-0.255869	3.75371e-06	0.269509	1.18886e-11
RPN2	ENSG00000118705	-0.394506	2.09519e-27	-0.149839	0.000693	0.269353	3.73333e-09
ABCF3	ENSG00000161204	-0.252754	1.4148e-11	-0.28397	1.70618e-13	0.26888	1.20797e-21
TXLNA	ENSG00000084652	-0.425146	1.13308e-17	-0.118931	0.124383	0.268874	6.81063e-06
SMAD2	ENSG00000175387	-0.600221	8.73697e-55	0.0237718	0.809824	0.268867	0.00251186
VPS35	ENSG00000069329	-0.552552	1.3685e-59	-0.0127534	0.902055	0.268633	0.000679588
MRPL55	ENSG00000162910	-0.252735	0.00131618	-0.280787	0.00176713	0.268347	2.14522e-05
F11R	ENSG00000158769	-0.450949	3.4017e-13	-0.0978823	0.387302	0.268218	0.000148904
GLE1	ENSG00000119392	-0.612127	8.5851e-52	0.0360702	0.706425	0.267712	0.003686
SEL1L	ENSG00000071537	-0.207351	1.23806e-11	-0.329173	6.73429e-27	0.267424	7.34965e-20
CCDC191	ENSG00000163617	-0.391984	0.000313967	-0.137008	0.50495	0.267405	0.00321032
IDH3A	ENSG00000166411	-0.612147	2.71302e-27	0.0328179	0.818263	0.267403	0.0055887
TCTN3	ENSG00000119977	-0.627735	5.43107e-47	0.0507826	0.585943	0.267341	0.00529089
ZMYM6	ENSG00000163867	-0.350776	1.31384e-05	-0.180206	0.13957	0.267333	8.4225e-05
AKR1A1	ENSG00000117448	-0.378447	7.17806e-20	-0.158454	0.00199644	0.266285	5.49286e-09
TMEM30A	ENSG00000112697	-0.406216	3.48259e-12	-0.13139	0.150285	0.265715	1.75709e-05
SFXN3	ENSG00000107819	-0.537358	4.65684e-33	-0.0186041	0.886907	0.265711	0.000752807
NUBPL	ENSG00000151413	-0.402221	8.15249e-08	-0.134653	0.278689	0.265277	0.000151728
RPL19	ENSG00000108298	-0.425242	1.60793e-19	-0.114147	0.115097	0.265046	7.03879e-06
CHCHD2P9	ENSG00000186940	-0.225886	0.035876	-0.29891	0.0203858	0.264703	0.00232917
CETN2	ENSG00000147400	-0.319198	2.43971e-05	-0.207154	0.0419254	0.264189	3.86342e-05
C22orf39	ENSG00000242259	-0.580921	3.14706e-33	0.0170246	0.905593	0.264154	0.00263213
TM2D3	ENSG00000184277	-0.324459	0.000122359	-0.2003	0.0947111	0.264052	0.000143066
SELENOM	ENSG00000198832	-0.261156	1.85007e-08	-0.264621	4.01677e-08	0.263872	6.16358e-15
ABHD14B	ENSG00000114779	-0.628682	2.46356e-39	0.0571286	0.571711	0.26362	0.00735781
